# Supplementary material for: Cryo-Treatment Enhances the Embryogenicity of Mature Somatic Embryos via the lncRNA–miRNA–mRNA Network in White Spruce
Source: Int J Mol Sci. 2022 Jan 20;23(3):1111. doi: 10.3390/ijms23031111 (PMC8834816; doi:10.3390/ijms23031111)
Supplement: Supplementary file 1 [file ijms-23-01111-s001.zip]

Archive with 1 entries (1 files):
- ijms-1533166-supplementary.pdf
